# Supplementary material for: Applying a transformer architecture to intraoperative temporal dynamics improves the prediction of postoperative delirium
Source: Commun Med (Lond). 2024 Nov 27;4:251. doi: 10.1038/s43856-024-00681-x (PMC11603037; doi:10.1038/s43856-024-00681-x)
Supplement: Supplementary file 4 — Supplementary Data 1 [file 43856_2024_681_MOESM4_ESM.xlsx]

## Sheet: Tabelle1
feature	varname	domain	time_variant	unit	valid_range	binary	selected
nibp_map	nibp_mean	vital_sign	TRUE	mmHg	[10, 300]	FALSE	TRUE
nibp_sys	nibp_systolic	vital_sign	TRUE	mmHg	[10, 300]	FALSE	TRUE
nibp_dia	nibp_diastolic	vital_sign	TRUE	mmHg	[5, 200]	FALSE	TRUE
ibp_map	ibp_mean	vital_sign	TRUE	mmHg	[10, 300]	FALSE	TRUE
ibp_sys	ibp_systolic	vital_sign	TRUE	mmHg	[10, 300]	FALSE	TRUE
ibp_dia	ibp_diastolic	vital_sign	TRUE	mmHg	[5, 200]	FALSE	TRUE
temp	body_temperature	vital_sign	TRUE	%	[20, 45]	FALSE	TRUE
spo2	spo2	vital_sign	TRUE	%	[30, 100]	FALSE	TRUE
hr	heart_rate	vital_sign	TRUE	1/min	[10, 250]	FALSE	TRUE
puls	puls	vital_sign	TRUE	1/min	[10, 250]	FALSE	TRUE
psi	psi	eeg	TRUE	-	[0, 100]	FALSE	TRUE
sef_left	sef_left	eeg	TRUE	Hz	[10, 100]	FALSE	TRUE
sef_right	sef_right	eeg	TRUE	Hz	[10, 100]	FALSE	TRUE
eeg_artifact	artifact_level	eeg	TRUE	%	[0, 100]	FALSE	TRUE
emg	emg	eeg	TRUE	-	[0, 100]	FALSE	TRUE
rr_meas	respiratory_rate	vital_sign	TRUE	1/min	[3, 100]	FALSE	TRUE
rr_set	respiratory_rate_meas	vital_sign	TRUE	1/min	[3, 100]	FALSE	TRUE
fio2_meas	fio2_meas	respiratory	TRUE	%	[10, 100]	FALSE	TRUE
fio2_set	fio2_set	respiratory	TRUE	%	[10, 100]	FALSE	TRUE
tid_vol	tidal_volume	respiratory	TRUE	ml	[0, 1000]	FALSE	TRUE
compliance	compliance	respiratory	TRUE	ml/cmH20	[0, 500]	FALSE	TRUE
pinsp	pinsp	respiratory	TRUE	-	[0, 30]	FALSE	TRUE
pip	pip	respiratory	TRUE	cmH2O	[0, 30]	FALSE	FALSE
horovitz	horovitz_index	respiratory	TRUE	mmHg	[0, 30]	FALSE	FALSE
ppeak	ppeak	respiratory	TRUE	cmH2O	[0, 30]	FALSE	TRUE
peep_set	peep_set	respiratory	TRUE	cmH2O	[0, 30]	FALSE	TRUE
peep_meas	peep_meas	respiratory	TRUE	cmH2O	[0, 30]	FALSE	TRUE
curr_in_class_antibiotic	drug_class_antibiotics	inputs	TRUE	-	None	TRUE	TRUE
curr_in_class_antidepress	drug_class_antidepressant	inputs	TRUE	-	None	TRUE	FALSE
curr_in_class_benzo	drug_class_benzodiazipine	inputs	TRUE	-	None	TRUE	FALSE
curr_in_class_cortico	drug_class_corticosteroids	inputs	TRUE	-	None	TRUE	TRUE
curr_in_class_opioid	drug_class_opioid	inputs	TRUE	-	None	TRUE	TRUE
curr_in_class_parasymp	drug_class_parasympatholytic	inputs	TRUE	-	None	TRUE	FALSE
curr_in_class_sedativ	drug_class_sedative	inputs	TRUE	-	None	TRUE	TRUE
curr_in_class_seteroid	drug_class_steroids	inputs	TRUE	-	None	TRUE	TRUE
in_am_metamiz	amount_metamizol	inputs	TRUE	mg	[0, 10]	FALSE	TRUE
in_am_fent	amount_fentanyl	inputs	TRUE	mg	[0, 1]	FALSE	FALSE
in_am_propo	amount_propofol	inputs	TRUE	mg	[0, 2000]	FALSE	TRUE
in_rt_propo	rate_propofol	inputs	TRUE	mg/kg/h	[0, 1]	FALSE	TRUE
in_am_remif	amount_remifentanil	inputs	TRUE	mg	[0, 10000]	FALSE	TRUE
in_rt_remif	rate_remifentanil	inputs	TRUE	mg/kg/h	[0, 1]	FALSE	TRUE
in_am_sufentanil	amount_sufentanil	inputs	TRUE	Âµg	[0, 2000]	FALSE	TRUE
in_am_mivacurium	amount_mivacurium	inputs	TRUE	mg	[0, 200]	FALSE	TRUE
in_am_clonidin	amount_clonidin	inputs	TRUE	Âµg	[0, 1000]	FALSE	TRUE
in_am_heparine	amount_heparine	inputs	TRUE	IU	[0, 100000]	FALSE	FALSE
in_am_nacl	amount_nacl	inputs	TRUE	ml	[0, 2000]	FALSE	FALSE
in_am_pack_rbc	amount_packed_red_blood_cells	inputs	TRUE	ml	[0, 2000]	FALSE	FALSE
in_am_morphine	amount_morphine	inputs	TRUE	mg	[0, 100]	FALSE	FALSE
in_vol_plasma	volume_plasma	inputs	TRUE	ml	[0, 500]	FALSE	FALSE
in_am_norep	amount_norepinephrin	inputs	TRUE	mg	[0, 1]	FALSE	TRUE
in_am_epin	amount_epinephrin	inputs	TRUE	mg	[0, 1]	FALSE	FALSE
in_rt_norep	rate_norepinephrin	inputs	TRUE	mg/kg/h	[0, 1]	FALSE	TRUE
in_rt_epin	rate_epinephrin	inputs	TRUE	mg/kg/h	[0, 1]	FALSE	FALSE
in_vol_elyts	volume_water-full_electrolyte_solution	inputs	TRUE	ml	[0, 10000]	FALSE	TRUE
in_am_piri	amount_piritramid	inputs	TRUE	mg	[0, 20]	FALSE	TRUE
in_am_ampisulbac	amount_ampicillin_sulbactam	inputs	TRUE	g	[0, 5]	FALSE	TRUE
in_am_cefazol	amount_cefazolin	inputs	TRUE	g	[0, 5]	FALSE	TRUE
in_am_cisatr	amount_cisatracurium	inputs	TRUE	mg	[0, 100]	FALSE	TRUE
in_am_dexam	amount_dexamethason	inputs	TRUE	mg	[0, 10]	FALSE	TRUE
in_am_ondan	amount_ondansetron	inputs	TRUE	mg	[0, 200]	FALSE	TRUE
in_am_parec	amount_parecoxib	inputs	TRUE	mg	[0, 1000]	FALSE	TRUE
in_am_rocur	amount_rocuronium	inputs	TRUE	mg	[0, 1000]	FALSE	TRUE
out_vol_urine_inv	urine_invasive	outputs	TRUE	ml	[0, 4000]	FALSE	TRUE
out_vol_urine_spon	urine_spontan	outputs	TRUE	mg	[0, 4000]	FALSE	FALSE
out_vol_blood	blood	outputs	TRUE	ml	[0, 10000]	FALSE	TRUE
out_vol_urine_total	urine	outputs	TRUE	ml	[0, 4000]	FALSE	TRUE
praem_oplen	praem_op_len	demographics	FALSE	minutes	[0, 1500]	FALSE	TRUE
age	age	demographics	FALSE	years	[18, 200]	FALSE	TRUE
bmi	bmi	demographics	FALSE	kg/m2	[5, 50]	FALSE	TRUE
gender	gender	demographics	FALSE	-	[-1, 1]	TRUE	TRUE
body_length	body_length	demographics	FALSE	-	[50, 300]	FALSE	TRUE
body_weight	body_weight	demographics	FALSE	-	[20, 500]	FALSE	TRUE
bartl	barthel_index	scores_and_scales	FALSE	-	[0, 100]	FALSE	FALSE
frail	frailty_index	scores_and_scales	FALSE	-	[0, 5]	FALSE	FALSE
mini_cog	mini-cog	scores_and_scales	FALSE	-	[0, 5]	FALSE	FALSE
gcs	gcs	scores_and_scales	FALSE	-	[3, 15]	FALSE	FALSE
apache_ii	apache_ii	scores_and_scales	FALSE	-	[0, 60]	FALSE	FALSE
met_equi	metabolic_equivalents	scores_and_scales	FALSE	-	[0, 11]	FALSE	TRUE
rass	rass	scores_and_scales	FALSE	-	[-5, 4]	FALSE	TRUE
nrs	pain_nrs	scores_and_scales	TRUE	-	[0, 10]	FALSE	FALSE
nutr_nrs	nutrition_nrs	scores_and_scales	TRUE	-	[-1, 7]	FALSE	FALSE
asa	asa_status	scores_and_scales	FALSE	-	[0, 6]	FALSE	TRUE
op_n	op_n_class	scores_and_scales	FALSE	-	[0, 5]	FALSE	TRUE
durat_preoxygi	preoxygination_ventilation_therapy_time	support_procedures	TRUE	-	None	TRUE	TRUE
durat_pcv_vent	pcv_ventilation_therapy_time	support_procedures	TRUE	-	None	TRUE	TRUE
durat_vcv_vent	vcv_ventilation_therapy_time	support_procedures	TRUE	-	None	TRUE	FALSE
durat_psv_vent	psv_ventilation_therapy_time	support_procedures	TRUE	-	None	TRUE	FALSE
durat_endotr	endotracheal_tube_access_time	support_procedures	TRUE	-	None	TRUE	TRUE
durat_urine	urine_drain_access_time	support_procedures	TRUE	-	None	TRUE	FALSE
durat_surg_drain	surgical_drain_access_time	support_procedures	TRUE	-	None	TRUE	FALSE
durat_cath_access	cathether_access_time	support_procedures	TRUE	-	None	TRUE	TRUE
durat_gast_tube	gastric_tube_access_time	support_procedures	TRUE	-	None	TRUE	FALSE
durat_insufflation	o2_insufflation_ventilation_therapy_time	support_procedures	TRUE	-	None	TRUE	TRUE
curr_compl_supplies	missing_supplies_op_complication	support_procedures	FALSE	-	None	TRUE	TRUE
curr_compl_change	unplanned_change_of_procedure_op_complication	support_procedures	FALSE	-	None	TRUE	TRUE
curr_compl_endotr_access	endotracheal_tube_access_complication	support_procedures	FALSE	-	None	TRUE	TRUE
curr_compl_urine_drain	urine_drain_access_complication	support_procedures	FALSE	-	None	TRUE	TRUE
curr_compl_shortage	shortage_anesthesiologist_op_complication	support_procedures	FALSE	-	None	TRUE	TRUE
curr_compl_delay_surg	delay_surgeon_op_complication	support_procedures	FALSE	-	None	TRUE	TRUE
curr_compl_patient_inform	patient_information_need_op_complication	support_procedures	FALSE	-	None	TRUE	TRUE
curr_compl_cath_access	cathether_access_complication	support_procedures	FALSE	-	None	TRUE	TRUE
curr_compl_delay_pat	delay_patient_op_complication	support_procedures	FALSE	-	None	TRUE	TRUE
curr_compl_other	other_free_text_op_complication	support_procedures	FALSE	-	None	TRUE	TRUE
curr_compl_general	general_op_complication	support_procedures	FALSE	-	None	TRUE	TRUE
anes_analogo	type_analogo_sedation	anesthesia_procedures	FALSE	-	None	TRUE	TRUE
anes_spinepi	type_combination_spinal_epidural_anesthesia	anesthesia_procedures	FALSE	-	None	TRUE	TRUE
anes_epidu	type_epidural_anesthesia	anesthesia_procedures	FALSE	-	None	TRUE	TRUE
anes_balanced	type_general_balanced_anesthesia	anesthesia_procedures	FALSE	-	None	TRUE	TRUE
anes_infiltr	type_infiltration_anesthesia	anesthesia_procedures	FALSE	-	None	TRUE	TRUE
anes_interscale	type_interscalene_block	anesthesia_procedures	FALSE	-	None	TRUE	TRUE
anes_ivreg	type_intravenous_regional_anesthesia	anesthesia_procedures	FALSE	-	None	TRUE	TRUE
anes_n_femoral	type_n_femoralis_block	anesthesia_procedures	FALSE	-	None	TRUE	TRUE
anes_n_ischiadic	type_n_ischiadicus_block	anesthesia_procedures	FALSE	-	None	TRUE	TRUE
anes_periblock	type_peripheral_block_anesthesia	anesthesia_procedures	FALSE	-	None	TRUE	TRUE
anes_pesc	type_pesc_block	anesthesia_procedures	FALSE	-	None	TRUE	TRUE
anes_plex	type_plexus_brachialis_block	anesthesia_procedures	FALSE	-	None	TRUE	TRUE
anes_psoas	type_psoas_compartment_block	anesthesia_procedures	FALSE	-	None	TRUE	TRUE
anes_spinal	type_spinal_anesthesia	anesthesia_procedures	FALSE	-	None	TRUE	TRUE
anes_standby	type_stand_by_anesthesia	anesthesia_procedures	FALSE	-	None	TRUE	TRUE
anes_tapblock	type_tap_block	anesthesia_procedures	FALSE	-	None	TRUE	TRUE
anes_toplocal	type_topical_local_anesthesia	anesthesia_procedures	FALSE	-	None	TRUE	TRUE
anes_totaliv	type_total_intravenous_anesthesia	anesthesia_procedures	FALSE	-	None	TRUE	TRUE
hst_lymp_op	ops_history_lymphatic_system	operation_procedures	FALSE	-	None	FALSE	TRUE
hst_horm_op	ops_history_hormon_system	operation_procedures	FALSE	-	None	FALSE	TRUE
hst_hear_op	ops_history_hearing_organs	operation_procedures	FALSE	-	None	FALSE	TRUE
hst_skin_op	ops_history_skin	operation_procedures	FALSE	-	None	FALSE	TRUE
hst_face_op	ops_history_facial_organs	operation_procedures	FALSE	-	None	FALSE	TRUE
hst_visual_op	ops_history_visual_organs	operation_procedures	FALSE	-	None	FALSE	TRUE
hst_digest_op	ops_history_digestive_tract	operation_procedures	FALSE	-	None	FALSE	TRUE
hst_resp_op	ops_history_respiratory_tract	operation_procedures	FALSE	-	None	FALSE	TRUE
hst_olfac_op	ops_history_olfactory_organs	operation_procedures	FALSE	-	None	FALSE	TRUE
hst_urin_op	ops_history_urinary_system	operation_procedures	FALSE	-	None	FALSE	TRUE
hst_motor_op	ops_history_motoric_organs	operation_procedures	FALSE	-	None	FALSE	TRUE
curr_dem	dementia	medical_history	FALSE	-	None	TRUE	TRUE
curr_drink	currently_drinking	medical_history	FALSE	-	None	TRUE	TRUE
curr_smok	currently_smoking	medical_history	FALSE	-	None	TRUE	TRUE
curr_alcdis	alcohol_related_disorders	medical_history	FALSE	-	None	TRUE	TRUE
hst_cerinf	history_of_cerebral_infarction	medical_history	FALSE	-	None	FALSE	TRUE
hst_inf	history_of_infection_diagnosis	medical_history	FALSE	-	None	FALSE	TRUE
hst_copd	history_of_copd	medical_history	FALSE	-	None	FALSE	TRUE
hst_resfail	history_of_respiratory_failure	medical_history	FALSE	-	None	FALSE	TRUE
hst_periart	history_of_peripheral_arterial_disease	medical_history	FALSE	-	None	FALSE	TRUE
hst_parkin	history_of_parkinson_disease	medical_history	FALSE	-	None	FALSE	TRUE
hst_metacid	history_of_metabolic_acidosis	medical_history	FALSE	-	None	FALSE	TRUE
hst_hfail	history_of_heart_failure	medical_history	FALSE	-	None	FALSE	TRUE
hst_livcer	history_of_liver_cirrhosis	medical_history	FALSE	-	None	FALSE	TRUE
hst_obes	history_of_obesity	medical_history	FALSE	-	None	FALSE	TRUE
hst_diab	history_of_diabetes_mellitus	medical_history	FALSE	-	None	FALSE	TRUE
hst_kid	history_of_chronical_kidney_disease	medical_history	FALSE	-	None	FALSE	TRUE
hst_perivas	history_of_peripheral_vascular_disease	medical_history	FALSE	-	None	FALSE	TRUE
hst_dem	history_of_dementia	medical_history	FALSE	-	None	FALSE	TRUE
hst_alcdis	history_of_alcohol_related_disorders	medical_history	FALSE	-	None	FALSE	TRUE
hst_drink	drinking_history	medical_history	FALSE	-	None	FALSE	TRUE
hst_smok	smoking_history	medical_history	FALSE	-	None	FALSE	TRUE
hst_psy	history_of_psychiatric_disorder	medical_history	FALSE	-	None	FALSE	TRUE
hst_chd	history_of_coronary_heart_disease	medical_history	FALSE	-	None	FALSE	TRUE
hst_deh	history_of_dehydration	medical_history	FALSE	-	None	FALSE	TRUE
hst_apnea	history_of_sleep_apnea	medical_history	FALSE	-	None	FALSE	TRUE
hst_tia	history_of_tia	medical_history	FALSE	-	None	FALSE	TRUE
hst_amput	history_of_amputation	medical_history	FALSE	-	None	FALSE	TRUE
hst_del	history_of_unspecific_delir	medical_history	FALSE	-	None	FALSE	TRUE
hst_cogimp	history_of_cognitive_impairment	medical_history	FALSE	-	None	FALSE	TRUE
hst_res	history_of_respiratory_failure	medical_history	FALSE	-	None	FALSE	TRUE
hst_hyp	history_of_hypertension	medical_history	FALSE	-	None	FALSE	TRUE
prev_adm	number_of_previous_admissions	medical_history	FALSE	-	None	FALSE	TRUE
prev_surg	number_of_previous_surgeries	medical_history	FALSE	-	None	FALSE	TRUE
lab_album_blood	lab_album_blood_gl	lab_values	TRUE	g/l	[1, 100]	FALSE	FALSE
lab_aptt	lab_aptt_sek.	lab_values	TRUE	sek	[10, 250]	FALSE	FALSE
lab_baso_abs	lab_baso_abs_nl	lab_values	TRUE	nl	[0.001, 1]	FALSE	FALSE
lab_bicar	lab_bicar_mmoll	lab_values	TRUE	mmoll	[1, 100]	FALSE	TRUE
lab_cl	lab_cl_mmoll	lab_values	TRUE	mmol/l	[60, 140]	FALSE	FALSE
lab_creatinin	lab_creatinin_mgdl	lab_values	TRUE	mg/dl	[0.1, 10]	FALSE	FALSE
lab_crp	lab_crp_mgl	lab_values	TRUE	mg/l	[0.1, 150]	FALSE	FALSE
lab_eryt	lab_eryt_pl	lab_values	TRUE	pl	[0.5, 10]	FALSE	FALSE
lab_fibri	lab_fibri_gl	lab_values	TRUE	g/l	[0.1, 15]	FALSE	FALSE
lab_ggt	lab_ggt_ul	lab_values	TRUE	ul	[1, 200]	FALSE	FALSE
lab_gluc	lab_gluc_mgdl	lab_values	TRUE	mg/dl	[1, 500]	FALSE	FALSE
lab_got	lab_got_ul	lab_values	TRUE	ul	[1, 50]	FALSE	FALSE
lab_hb	lab_hb_gdl	lab_values	TRUE	g/dl	[1, 30]	FALSE	TRUE
lab_hct_abs	lab_hct_ll	lab_values	TRUE	ll	[0.01, 1]	FALSE	FALSE
lab_hct_rel	lab_hct_%	lab_values	TRUE	%	[0.01, 100]	FALSE	TRUE
lab_ldh	lab_ldh_ul	lab_values	TRUE	ul	[10, 500]	FALSE	FALSE
lab_leucocytes	lab_leucocytes_nl	lab_values	TRUE	nl	[0.1, 250]	FALSE	FALSE
lab_lymp_abs	lab_lymp_abs_nl	lab_values	TRUE	nl	[0.1, 50]	FALSE	FALSE
lab_lymp_rel	lab_lymp_rel_%	lab_values	TRUE	%	[0.1, 100]	FALSE	FALSE
lab_mg	lab_mg_mmoll	lab_values	TRUE	mmol/l	[0.1, 5]	FALSE	FALSE
lab_neut_abs	lab_neut_abs_nl	lab_values	TRUE	nl	[0.1, 10]	FALSE	FALSE
lab_pco2	lab_pco2_mmhg	lab_values	TRUE	mmHg	[10, 250]	FALSE	TRUE
lab_ph_blood	lab_ph_blood_phunit	lab_values	TRUE	-	[2, 10]	FALSE	TRUE
lab_plate	lab_plate_nl	lab_values	TRUE	nl	[100, 1000]	FALSE	FALSE
lab_po2	lab_po2_mmhg	lab_values	TRUE	mmHg	[10, 500]	FALSE	TRUE
lab_potassium	lab_potassium_mmoll	lab_values	TRUE	mmol/l	[1, 50]	FALSE	TRUE
lab_procal	lab_procal_Âµgl	lab_values	TRUE	Âµgl	[0.1, 2]	FALSE	FALSE
lab_protein_blood	lab_protein_blood_gl	lab_values	TRUE	g/l	[10, 150]	FALSE	FALSE
lab_sodium	lab_sodium_mmoll	lab_values	TRUE	mmol/l	[100, 340]	FALSE	TRUE
lab_urea_acid	lab_urea_acid_mgdl	lab_values	TRUE	mg/l	[0.1, 20]	FALSE	FALSE
