# Supplementary material for: Applying a transformer architecture to intraoperative temporal dynamics improves the prediction of postoperative delirium
Source: Commun Med (Lond). 2024 Nov 27;4:251. doi: 10.1038/s43856-024-00681-x (PMC11603037; doi:10.1038/s43856-024-00681-x)
Supplement: Supplementary file 5 — Supplementary Data 2 [file 43856_2024_681_MOESM5_ESM.xlsx]

## Sheet: Tabelle1
Feature	Sparsitity (3 min. sampling)	Sparsitity (5 min. sampling)	Fraction of empty time series (FETS)
nibp_map	0.61658	0.459385	0.0288873
nibp_sys	0.615098	0.4574	0.0285567
nibp_dia	0.607774	0.446694	0.0067569
ibp_map	0.977809	0.956313	0.894266
ibp_sys	0.977717	0.956165	0.894059
ibp_dia	0.977719	0.956167	0.894101
temp	0.81067	0.673268	0.488356
spo2	0.436642	0.052698	0.00175638
hr	0.435021	0.050642	0.000867858
puls	0.645715	0.397033	0.361752
psi	0.936831	0.893057	0.593284
sef_left	0.957408	0.927083	0.732018
sef_right	0.957421	0.927107	0.731832
eeg_artifact	0.965294	0.940413	0.814237
emg	0.964351	0.938722	0.81527
rr_meas	0.92837	0.87881	0.815559
rr_set	0.507874	0.166939	0.0769914
fio2_meas	0.487605	0.133897	0.0554809
fio2_set	0.612587	0.37002	0.162806
tid_vol	0.782216	0.625935	0.59004
compliance	0.668727	0.44356	0.372828
pinsp	0.619318	0.401143	0.141792
ppeak	0.510375	0.170375	0.0781486
peep_set	0.638098	0.391359	0.129084
peep_meas	0.520793	0.186996	0.0784998
curr_in_class_antibiotic	0.983193	0.971964	0.350305
curr_in_class_cortico	0.989592	0.982774	0.58659
curr_in_class_opioid	0.950098	0.916887	0.135593
curr_in_class_sedativ	0.901875	0.84827	0.0261184
curr_in_class_seteroid	0.98964	0.982859	0.588491
in_am_metamiz	0.983184	0.972026	0.330096
in_am_propo	0.949407	0.920538	0.105486
in_rt_propo	0.981919	0.969996	0.641905
in_am_remif	0.982008	0.970633	0.693646
in_rt_remif	0.985215	0.975522	0.706602
in_am_mivacurium	0.995718	0.992974	0.869098
in_am_clonidin	0.993414	0.989293	0.81682
in_am_norep	0.974544	0.957671	0.629363
in_rt_norep	0.991276	0.985235	0.784916
in_vol_elyts	0.968435	0.946829	0.223494
in_am_piri	0.992147	0.986973	0.719454
in_am_ampisulbac	0.995944	0.993307	0.84269
in_am_cefazol	0.997042	0.994963	0.868024
in_am_cisatr	0.988542	0.980468	0.608555
in_am_dexam	0.98964	0.982859	0.588491
in_am_ondan	0.988591	0.981107	0.559066
in_am_parec	0.995933	0.993329	0.836429
in_am_rocur	0.995023	0.991621	0.852216
out_vol_urine_inv	0.997753	0.995901	0.893749
out_vol_urine_total	0.997742	0.995882	0.893274
rr_total	0.49946	0.155431	0.0706271
bp_map_total	0.595055	0.417387	0.0189069
fio2_total	0.462043	0.132184	0.0551917
peep_total	0.505033	0.185602	0.0783965
durat_preoxygi	0.991188	0.99293	0.826056
durat_pcv_vent	0.656179	0.655539	0.576878
durat_endotr	0.647539	0.639745	0.583366
lab_bicar	0.995754	0.99229	0.821965
lab_hb	0.995454	0.99179	0.815311
lab_hct_rel	0.995722	0.992236	0.820767
lab_pco2	0.995723	0.99224	0.821159
lab_ph_blood	0.996578	0.993958	0.859572
lab_po2	0.995748	0.992287	0.8218
lab_potassium	0.995606	0.99203	0.816861
lab_sodium	0.995655	0.992121	0.818308
praem_oplen	0.723319	0.723319	0.723319
age	0	0	0
bmi	0.558363	0.558363	0.558363
gender	0	0	0
body_length	0.553012	0.553012	0.553012
body_weight	0.470958	0.470958	0.470958
met_equi	0.850398	0.850398	0.850398
rass	0.989792	0.989792	0.989792
asa	0.434983	0.434983	0.434983
op_n	0.391838	0.391838	0.391838
curr_compl_supplies	0.99814	0.99814	0.99814
curr_compl_change	0.995971	0.995971	0.995971
curr_compl_endotr_access	0.999835	0.999835	0.999835
curr_compl_urine_drain	0.999938	0.999938	0.999938
curr_compl_shortage	0.999421	0.999421	0.999421
curr_compl_delay_surg	0.974687	0.974687	0.974687
curr_compl_patient_inform	0.996239	0.996239	0.996239
curr_compl_cath_access	0.999711	0.999711	0.999711
curr_compl_delay_pat	0.961008	0.961008	0.961008
curr_compl_other	0.997148	0.997148	0.997148
curr_compl_general	0.932596	0.932596	0.932596
anes_analogo	0.988429	0.988429	0.988429
anes_spinepi	0.998223	0.998223	0.998223
anes_epidu	0.963633	0.963633	0.963633
anes_balanced	0.481207	0.481207	0.481207
anes_infiltr	0.998388	0.998388	0.998388
anes_interscale	0.994814	0.994814	0.994814
anes_ivreg	0.999587	0.999587	0.999587
anes_n_femoral	0.993098	0.993098	0.993098
anes_n_ischiadic	0.992789	0.992789	0.992789
anes_periblock	0.991817	0.991817	0.991817
anes_pesc	0.999029	0.999029	0.999029
anes_plex	0.987271	0.987271	0.987271
anes_psoas	0.999793	0.999793	0.999793
anes_spinal	0.94735	0.94735	0.94735
anes_standby	0.995578	0.995578	0.995578
anes_tapblock	0.993305	0.993305	0.993305
anes_toplocal	0.996694	0.996694	0.996694
anes_totaliv	0.583056	0.583056	0.583056
hst_lymp_op	0.946792	0.946792	0.946792
hst_horm_op	0.987003	0.987003	0.987003
hst_hear_op	0.934807	0.934807	0.934807
hst_skin_op	0.867858	0.867858	0.867858
hst_face_op	0.930923	0.930923	0.930923
hst_visual_op	0.934807	0.934807	0.934807
hst_digest_op	0.854489	0.854489	0.854489
hst_resp_op	0.957103	0.957103	0.957103
hst_olfac_op	0.960926	0.960926	0.960926
hst_urin_op	0.903978	0.903978	0.903978
hst_motor_op	0.650811	0.650811	0.650811
curr_dem	0.992334	0.992334	0.992334
curr_drink	0.996797	0.996797	0.996797
curr_smok	0.990867	0.990867	0.990867
curr_alcdis	0.991259	0.991259	0.991259
hst_cerinf	0.996177	0.996177	0.996177
hst_inf	0.957888	0.957888	0.957888
hst_copd	0.974563	0.974563	0.974563
hst_resfail	0.965306	0.965306	0.965306
hst_periart	0.978014	0.978014	0.978014
hst_parkin	0.991094	0.991094	0.991094
hst_metacid	0.990061	0.990061	0.990061
hst_hfail	0.970761	0.970761	0.970761
hst_livcer	0.995495	0.995495	0.995495
hst_obes	0.908978	0.908978	0.908978
hst_diab	0.876413	0.876413	0.876413
hst_kid	0.919496	0.919496	0.919496
hst_perivas	0.99874	0.99874	0.99874
hst_dem	0.992334	0.992334	0.992334
hst_alcdis	0.991259	0.991259	0.991259
hst_drink	0.469222	0.469222	0.469222
hst_smok	0.984027	0.984027	0.984027
hst_psy	0.897779	0.897779	0.897779
hst_chd	0.936646	0.936646	0.936646
hst_deh	0.979771	0.979771	0.979771
hst_apnea	0.982002	0.982002	0.982002
hst_tia	0.998905	0.998905	0.998905
hst_amput	0.995661	0.995661	0.995661
hst_del	0.980081	0.980081	0.980081
hst_cogimp	0.993098	0.993098	0.993098
hst_res	0.965306	0.965306	0.965306
hst_hyp	0.685711	0.685711	0.685711
prev_adm	0	0	0
prev_surg	0	0	0
