# Supplementary material for: Applying a transformer architecture to intraoperative temporal dynamics improves the prediction of postoperative delirium
Source: Commun Med (Lond). 2024 Nov 27;4:251. doi: 10.1038/s43856-024-00681-x (PMC11603037; doi:10.1038/s43856-024-00681-x)
Supplement: Supplementary file 6 — Supplementary Data 3 [file 43856_2024_681_MOESM6_ESM.xlsx]

## Sheet: Tabelle1
Code System	Variable Name	Codes
OPS-2017	OPS Nervous System	5-01, 5-02, 5-03, 5-04, 5-05
OPS-2017	OPS Blood Vessels	5-38, 5-39
OPS-2017	OPS Digestive Tract	5-42, 5-43, 5-44, 5-45, 5-46, 5-47, 5-48, 5-49, 5-50, 5-51, 5-52, 5-53, 5-54
OPS-2017	OPS Respiratory Tract	5-29, 5-30, 5-31, 5-32, 5-33, 5-34
OPS-2017	OPS Reproductive Organs	5-60, 5-61, 5-62, 5-63, 5-64, 5-65, 5-66, 5-67, 5-68, 5-69, 5-70, 5-71, 5-87, 5-88
OPS-2017	OPS Locomotive Organs	5-78, 5-79, 5-80, 5-81, 5-82, 5-83, 5-84, 5-85, 5-86
OPS-2017	OPS Visual Organs	5-08, 5-09, 5-10, 5-11, 5-12, 5-13, 5-14, 5-15, 5-16
OPS-2017	OPS Hearing Organs	5-18, 5-19, 5-20
OPS-2017	OPS Facial Organs	5-23, 5-24, 5-25, 5-26, 5-27, 5-28, 5-76, 5-77
OPS-2017	OPS Head	5-08, 5-09, 5-10, 5-11, 5-12, 5-13, 5-14, 5-15, 5-16, 5-18, 5-19, 5-20, 5-23, 5-24, 5-25, 5-26, 5-27, 5-28, 5-76, 5-77, 5-21, 5-22
OPS-2017	OPS Skin	5-89, 5-90, 5-91, 5-92
ICD-10-GM	Psychiatric Disorder	F
ICD-10-GM	Respiratory Failure	J96, J95.1
ICD-10-GM	Alcohol Related Disorders	F10
ICD-10-GM	Cerebral Infarction	I63
ICD-10-GM	TIA	G45
ICD-10-GM	Metabolic Acidosis	E87.2
ICD-10-GM	Diabetes Mellitus	E10, E11, E12, E13, E14
ICD-10-GM	Hypertension	I10, I27.0
ICD-10-GM	Depression	F32, F33, F34
ICD-10-GM	Hyperlipidemia	E78.5, E78.2
ICD-10-GM	Hypercholesterolemia	E78.0
ICD-10-GM	Cognitive Impairment	U51
ICD-10-GM	Dementia	F01, F02, F03
ICD-10-GM	Unspecific Delir	F05
ICD-10-GM	Drug Related Disorder	F19
ICD-10-GM	Dissociative Disorder	F44
ICD-10-GM	ARDS	J80
ICD-10-GM	COPD	J44
ICD-10-GM	Heart Failure	I50, I13.0, I13.2, I11.0, I09.9
ICD-10-GM	Parkinson Disease	G21, G20
ICD-10-GM	Anxiety Disorder	F06.4, F41
ICD-10-GM	Chronical Pain	R52.1, R52.2
ICD-10-GM	Chronical Kidney Disease	N18
ICD-10-GM	Liver Cirrhosis	K74
ICD-10-GM	Carcinoma	D00, C56, D04, C44, C50, C09, C02, D07, D05, D06, C79, C22, C80, C78
ICD-10-GM	Sleep Apnea	G47.3
ICD-10-GM	Nutritional Deficiency	E63
ICD-10-GM	Coronary Heart Disease	I20, I22, I22, I23, I24, I25
ICD-10-GM	Peripheral Arterial Disease	I70.2
ICD-10-GM	Infection Diagnosis	A49, A04, B00, B99, Z22, J04, B23
ICD-10-GM	Amputation	Z89
ICD-10-GM	Obesity	E66
ICD-10-GM	Anaemia	D64
