# Supplementary material for: Applying a transformer architecture to intraoperative temporal dynamics improves the prediction of postoperative delirium
Source: Commun Med (Lond). 2024 Nov 27;4:251. doi: 10.1038/s43856-024-00681-x (PMC11603037; doi:10.1038/s43856-024-00681-x)
Supplement: Supplementary file 7 — Supplementary Data 4 [file 43856_2024_681_MOESM7_ESM.xlsx]

## Sheet: Tabelle1
Test Set 3 min Sampling
	nibp_map	nibp_sys	nibp_dia	ibp_map	ibp_sys	ibp_dia	temp	spo2	hr	puls	psi	sef_left	sef_right	eeg_artifact	emg	rr_meas	rr_set	fio2_meas	fio2_set	tid_vol	compliance	pinsp	ppeak	peep_set	peep_meas	curr_in_class_antibiotic	curr_in_class_cortico	curr_in_class_opioid	curr_in_class_sedativ	curr_in_class_seteroid	in_am_metamiz	in_am_propo	in_rt_propo	in_am_remif	in_rt_remif	in_am_sufentanil	in_am_mivacurium	in_am_clonidin	in_am_norep	in_rt_norep	in_vol_elyts	in_am_piri	in_am_ampisulbac	in_am_cefazol	in_am_cisatr	in_am_dexam	in_am_ondan	in_am_parec	in_am_rocur
count	205458	206124	209079	25220	25279	25277	144526	327920	328572	209640	39879	27576	27565	22740	23299	41497	293905	305497	231610	131280	195879	231110	293949	221386	288674	9134	5061	28745	53214	5026	8225	26014	9920	8822	7476	3581	1746	3627	16362	5872	18150	4052	1989	1742	7760	5026	5402	2030	3354
mean	78.8626	111.834	66.4657	81.9657	117.007	62.5745	36.2501	98.8816	66.008	65.5918	31.6487	11.2116	11.139	2.21051	1.62461	13.6821	11.8735	58.8788	67.4338	385.083	45.7195	16.5062	16.7523	5.53863	5.31918	1	1	1	1	1	2.15857	161.914	5.47661	486.798	0.215547	13.7807	14.3438	50.0103	1.07969	0.00695193	500.709	5.00243	1.49887	3.14747	6.29753	4.36663	4.16174	38.564	28.7075
std	15.1809	21.2527	13.9973	15.2743	21.8408	13.0815	1.31415	1.76249	14.9913	14.9872	28.2233	11.8754	5.96677	9.2819	7.77226	3.82283	7.61358	21.6575	21.6544	231.899	17.087	4.31619	6.26009	2.04011	2.86605	0	0	0	0	0	38.1683	177.721	5.33472	680.856	0.617906	9.4192	4.54582	27.0652	3.7446	0.0556733	32.3324	2.18175	0.0291129	47.8711	3.16102	2.01152	0.88135	5.85849	18.7916
min	0	12	12	-34	-32	-35	16.2	16	0	0	0	0	0	0	0	0	0	0	0	0	-5	0	-7	0	-8	1	1	1	1	1	0.4005	0	0	0	0	0	1.3	0.15	0	0	9.302	1.005	0.75	1	1	1	0.2	10	5
0.25	69	97	57	72	103	54	35.9	98	55.6667	55	24	9	9	0	0	12	10	42	50	295	35.5	14	14	5	4	1	1	1	1	1	1.0005	50	4.96382	59	0.148484	10	12	30	0.018	0	500	4.005	1.5	2	4	4	4	40	10
0.5	77	108.5	65	80	114	61	36.3	100	64	63	29	11	11	0	0	13	12	52	60	439	45.3	16	16	5	5	1	1	1	1	1	1.5	117	5.99556	235	0.2	10	15	45	0.05	0	500	4.995	1.5	2	6	4	4	40	30
0.75	87	123	74	90	128	69	36.7	100	74	74	35	13.3	13.2	0	0	15	13	75	90	529	55.2	19	19	7	6	1	1	1	1	1	1.9995	200	6.02147	662	0.292018	20	18	75	0.163	0.000100128	500	6	1.5	2	9	4	4	40	40
max	1160	264	922	336	345	335	362	380	237	270	3637	1414	700	100	144	75	1214	100	675	3979	1013	49	1009	100	1001	1	1	1	1	1	2000	1500	449.805	5000	50	242	49.1	775.05	177.9	0.801664	1000	75	1.5	2000	50	40	16	120	120
Train Set 3 min Sampling
	nibp_map	nibp_sys	nibp_dia	ibp_map	ibp_sys	ibp_dia	temp	spo2	hr	puls	psi	sef_left	sef_right	eeg_artifact	emg	rr_meas	rr_set	fio2_meas	fio2_set	tid_vol	compliance	pinsp	ppeak	peep_set	peep_meas	curr_in_class_antibiotic	curr_in_class_cortico	curr_in_class_opioid	curr_in_class_sedativ	curr_in_class_seteroid	in_am_metamiz	in_am_propo	in_rt_propo	in_am_remif	in_rt_remif	in_am_sufentanil	in_am_mivacurium	in_am_clonidin	in_am_norep	in_rt_norep	in_vol_elyts	in_am_piri	in_am_ampisulbac	in_am_cefazol	in_am_cisatr	in_am_dexam	in_am_ondan	in_am_parec	in_am_rocur
count	814326	817260	833936	101367	101689	101686	578573	1309793	1313090	837134	158887	109082	109087	89647	92086	171040	1173813	1218157	927220	523247	786709	930638	1173534	889033	1152461	36247	20218	113780	212647	20103	32688	103514	39256	36720	30711	15023	7005	14595	65524	23054	73500	15899	8025	7076	30987	20103	21664	8252	13143
mean	78.9792	111.872	66.4232	82.8882	116.827	62.1879	36.893	98.9615	66.0373	65.5041	31.6493	11.1472	11.1267	2.05874	1.6458	13.7348	11.9287	59.0876	67.5207	383.789	45.8104	16.5596	16.7971	5.53864	5.33371	1	1	1	1	1	2.15134	159.284	5.45039	477.337	0.783811	13.7569	14.1618	50.7613	1.1309	0.00441772	500.48	5.03523	1.59411	2.0063	6.24938	4.50913	4.16478	38.0227	29.4267
std	122.701	27.6841	13.8232	393.703	22.0729	13.1954	481.682	87.3088	15.8559	15.0763	34.4117	11.5136	7.65468	8.82161	7.64187	3.7885	10.0804	22.8075	20.8513	233.196	16.7003	4.34433	6.86431	2.06533	3.66069	0	0	0	0	0	33.8677	173.277	6.70078	669.754	63.3414	9.92501	4.74624	25.1741	3.98457	0.0440078	31.4189	1.95358	8.35552	0.186422	3.11961	6.78688	0.874447	7.83988	19.0589
min	0	34	11	-35	-32	-35	1.3	0	0	-15	0	0	0	0	0	0	-2	0	-2.33333	0	-2	0	-7	0	-6	1	1	1	1	1	0.0705	0	0	0	0	0	0.3	0	0	0	4.861	0.495	0.75	0.5	0.5	1	2	8	2.5
0.25	69	97	57	72	102	54	35.9	98	56	55	24	9	9	0	0	12	10	42	50	288	35.7	14	14	5	4	1	1	1	1	1	1.0005	50	4.81904	52	0.144864	10	12	30	0.018	0	500	4.005	1.5	2	3	4	4	40	10
0.5	77	109	65	80	114	61	36.3	100	64	63	29	11	11	0	0	13	12	52	60	438	45.3	16	16	5	5	1	1	1	1	1	1.5	114.5	5.99441	223	0.199988	10	14	45	0.05	0	500	4.995	1.5	2	6	4	4	40	30
0.75	87	123	74	89	128	69	36.7	100	74	73	34	13.1	13.1	0	0	15	13	76	90	527	55.3	19	19	7	6	1	1	1	1	1	1.9995	200	6.01472	645	0.251745	20	17	75	0.171	0.000100103	500	6	1.5	2	9	4	4	40	40
max	110000	16171	550	125130	895	352	366400	100000	6190	1070	5043	1821	1715	100	100	84	2790	8052	1004	5114	1400	103	1008	100	1090	1	1	1	1	1	2000	2000	720	5005	10791.2	300	100	751.05	300	1.99802	1500	40.005	750	6	20	888	16	400	250
Test Set 5 min Sampling
	nibp_map	nibp_sys	nibp_dia	ibp_map	ibp_sys	ibp_dia	temp	spo2	hr	puls	psi	sef_left	sef_right	eeg_artifact	emg	rr_meas	rr_set	fio2_meas	fio2_set	tid_vol	compliance	pinsp	ppeak	peep_set	peep_meas	curr_in_class_antibiotic	curr_in_class_cortico	curr_in_class_opioid	curr_in_class_sedativ	curr_in_class_seteroid	in_am_metamiz	in_am_propo	in_rt_propo	in_am_remif	in_rt_remif	in_am_mivacurium	in_am_clonidin	in_am_norep	in_rt_norep	in_vol_elyts	in_am_piri	in_am_ampisulbac	in_am_cefazol	in_am_cisatr	in_am_dexam	in_am_ondan	in_am_parec	in_am_rocur	out_vol_urine_inv
count	175078	175618	178345	25249	25296	25296	145192	327854	328372	210155	39770	27626	27621	22712	23286	41629	294925	306421	223050	132271	196762	215174	295390	219526	290377	9095	5061	28575	49541	5026	8225	24618	9814	8644	7395	1743	3540	15850	5737	18116	4044	1989	1742	7747	5026	5400	2025	3340	2312
mean	79.0005	111.887	66.5936	81.9773	117.01	62.5745	36.2457	98.8816	66.0128	65.6031	31.7236	11.2029	11.1328	2.22571	1.64713	13.6857	11.8588	59.0275	67.3228	384.103	45.6593	16.4726	16.7353	5.52928	5.3075	1	1	1	1	1	2.15864	163.336	5.48308	492.647	0.214817	14.3435	50.2803	1.03613	0.00696801	500.724	5.00404	1.49887	3.14747	6.30203	4.36743	4.16143	38.6395	28.7717	353.757
std	15.1263	21.0797	13.8958	15.3012	21.8899	13.0915	1.32306	1.75864	14.99	14.9995	28.3315	11.8653	5.96017	9.30541	7.85804	3.82901	8.04484	21.7516	20.6777	233.345	17.2429	4.25795	6.31743	2.01565	2.87791	0	0	0	0	0	38.1683	175.673	5.26854	683.208	0.602057	4.54767	27.1853	3.64378	0.0556552	32.2099	2.18156	0.0291129	47.8711	3.16015	2.01217	0.881996	5.69641	18.7874	303.447
min	0	12	12	-34	-32	-35	16.2	39	0	0	0	0	0	0	0	0	0	0	0	0	-5	0	-7	0	-8	1	1	1	1	1	0.4005	0	0	0	0	1.3	0.15	0	0	19.158	1.005	0.75	1	1	1	0.2	10	5	0
0.25	69	97	57	72	103	54	35.9	98	56	55	24	9	9	0	0	12	10	42	50	288	35.5	14	14	5	4	1	1	1	1	1	1.0005	50	4.96711	64	0.148905	12	30	0.019	0	500	4.005	1.5	2	4	4	4	40	10	150
0.5	77	108.5	65	80	114	61	36.3	100	64	63	29	11	11	0	0	13	12	52	60	438	45.3	15.5	16	5	5	1	1	1	1	1	1.5	120	5.99569	244	0.2	15	45	0.0505	0	500	4.995	1.5	2	6	4	4	40	30	300
0.75	87	123	74.5	90	128	69	36.7	100	74	74	35	13.3	13.2	0	0	15	13	76	80	528	55.2	18.5	19	7	6	1	1	1	1	1	1.9995	200	6.02076	665	0.289768	18	75	0.1635	0.000100117	500	6	1.5	2	9	4	4	40	40	500
max	1160	264	922	336	345	335	362	380	237	270	3637	1414	700	100	144	75	1214	100	596	3979	1013	50	1009	100	1001	1	1	1	1	1	2000	1500	449.805	5000	50	49.1	775.05	177.9	0.801664	1000	75	1.5	2000	50	40	16	120	120	2600
Train Set 5 min Sampling
	nibp_map	nibp_sys	nibp_dia	ibp_map	ibp_sys	ibp_dia	temp	spo2	hr	puls	psi	sef_left	sef_right	eeg_artifact	emg	rr_meas	rr_set	fio2_meas	fio2_set	tid_vol	compliance	pinsp	ppeak	peep_set	peep_meas	curr_in_class_antibiotic	curr_in_class_cortico	curr_in_class_opioid	curr_in_class_sedativ	curr_in_class_seteroid	in_am_metamiz	in_am_propo	in_rt_propo	in_am_remif	in_rt_remif	in_am_mivacurium	in_am_clonidin	in_am_norep	in_rt_norep	in_vol_elyts	in_am_piri	in_am_ampisulbac	in_am_cefazol	in_am_cisatr	in_am_dexam	in_am_ondan	in_am_parec	in_am_rocur	out_vol_urine_inv
count	694552	696948	711638	101331	101617	101614	581158	1309995	1312634	839777	158606	109533	109530	89807	92263	171579	1177768	1221689	893382	527302	790513	865629	1179287	881091	1159223	36094	20213	112962	197635	20098	32686	97808	38915	35905	30407	6986	14243	63384	22449	73341	15865	8023	7072	30931	20098	21660	8201	13088	9242
mean	79.1472	111.96	66.5491	82.2809	116.837	62.1858	36.8869	98.9605	66.0432	65.5142	31.6959	11.1321	11.1195	2.08547	1.65683	13.74	11.9055	59.2272	67.4443	383.106	45.7425	16.5267	16.7821	5.52797	5.3222	1	1	1	1	1	2.15143	160.464	5.46402	482.889	0.789776	14.177	51.0042	1.08613	0.00438304	500.497	5.0369	1.59414	2.00631	6.255	4.50925	4.16482	38.1583	29.4914	366.953
std	132.702	28.5372	13.6974	198.349	22.1083	13.2257	480.61	87.3021	15.3488	15.0911	32.0432	10.4744	7.64382	8.89238	7.67254	3.79778	10.0439	22.8906	20.1591	234.825	16.8232	4.28727	6.99428	2.03946	3.68426	0	0	0	0	0	33.8688	170.989	6.71533	670.351	63.6573	4.69961	25.25	3.95289	0.0435325	31.3558	1.9526	8.35656	0.186475	3.11792	6.78772	0.874525	7.66298	19.0578	339.009
min	0	34	11	-35	-32	-35	1.3	0	0	-15	0	0	0	0	0	0	-2	0	0	0	-2	0	-7	0	-6	1	1	1	1	1	0.0705	0	0	0	0	0.3	0	0	0	4.861	0.495	0.75	0.5	0.5	1	2	8	2.5	0
0.25	69	97	57	72	102	54	35.9	98	56	55	24	9	9	0	0	12	10	42	50	282	35.6	14	14	5	4	1	1	1	1	1	1.0005	50	4.90196	58	0.147841	12	30	0.019	0	500	4.005	1.5	2	3	4	4	40	10	150
0.5	77	109	65	80	114	61	36.3	100	64	63	29	11	11	0	0	13	12	52	60	438	45.3	16	16	5	5	1	1	1	1	1	1.5	120	5.99463	232	0.199988	14	45	0.05	0	500	4.995	1.5	2	6	4	4	40	30	300
0.75	87	123	74.3333	89	128	69	36.7	100	74	73	34	13.1	13.1	0	0	15	13	76	80	527	55.3	18.5	19	7	6	1	1	1	1	1	1.9995	200	6.01455	653	0.251406	17	75	0.17	0.000100103	500	6	1.5	2	9	4	4	40	40	500
max	110000	16171	550	62624	895	352	366400	100000	4155.33	1070	5043	1616	1715	100	100	84	2790	8052	1004	5114	1400	103	1009	100	1090	1	1	1	1	1	2000	2000	720	5005	10791.2	100	751.05	300	1.99802	1500	40.005	750	6	20	888	16	400	250	4000
[truncated: 189 more columns]
