# Supplementary material for: Applying a transformer architecture to intraoperative temporal dynamics improves the prediction of postoperative delirium
Source: Commun Med (Lond). 2024 Nov 27;4:251. doi: 10.1038/s43856-024-00681-x (PMC11603037; doi:10.1038/s43856-024-00681-x)
Supplement: Supplementary file 8 — Supplementary Data 5 [file 43856_2024_681_MOESM8_ESM.xlsx]

## Sheet: Tabelle1
Author	Features	Encodings
Boogard et al.	Age	Numeric, available in clinical information system
	Apache Score	Numeric, critical illness severity if available preoperatively
	Suspected Infection	Binary, application of pre- and intrao antibiotics or preoperative ICD-10 diagnosis A04*
	Metabolic Aciddosis	Binary, ph < 7.35 and bicarbonate < 24 mmol/L
	Coma/Sediation	Binary, RASS score and intraop given narcotics
	Urea Acid	Numeric, available in lab tests intraop
	Urgent Admission	Binary, encoded preop as ugent through Machester triage system
Wassenaar et al.	Age	Numeric, available in clinical information system
	Cognitive Impairment	Binary, ICD-10 encoded history including hearing H91* and visual impairments H54*
	Alcohol History	Binary, available during anesthesia consent meeting or in ICD-10 history F10*
	Admission Category	Numeric, always 2 indicating surgical patients
	Urgent Admission	Binary, encoded preop as ugent through Machester triage system
	Mean Arterial Blood Pressure	Numeric, recorded intraop
	Given Corticoids	Binary, including all related medications intraop
	Respiratory Failure	Binary, preop ICD-10 history J96*
	Blood Urea Nitrogen	Numeric, blood tests intraop in mg/dL
Kim et al.	Age	Numeric, available in clinical information system
	Preoperative Delir	Binary, either recorded preop with Nu-DESC or CAM or ICD-10 history F05*
	History of Dementia	Binary, ICD-10 history ICD-10 F00*-F03*
	Given Corticoids	Binary, including all related medications intraop
	Barthel Index	Numeric, available preop also during the anesthesia consent meeting indicating frailty
	Smoking History	Binary, documented in anesthesia consent meeting
	History of Sepsis Infection	Binary, ICD-10 history A41*
Xing et al.	Apache Score	Numeric, critical illness severity if available preoperatively
	Diabetes History	Binary, ICD-10 history E10*-E14*
	Hypertension History	Binary, ICD-10 history I10*
	Coma/Sediation	Binary, RASS score and intraop given narcotics
Zucchelli et al.	History of Dementia	Binary, ICD-10 history ICD-10 F00*-F03*
	Cognitive Impairment	Binary, ICD-10 encoded history including hearing H91* and visual impairments H54*
	Psychosomatic Drugs	Binary, any application of benzodiacipines
Vreswiijk et al.	Urgent Admission	Binary, encoded preop as ugent through Machester triage system
	Preoperative Delir	Binary, either recorded preop with Nu-DESC or CAM or ICD-10 history F05*
	Alcohol History	Binary, available during anesthesia consent meeting or in ICD-10 history F10*
	Cognitive Impairment	Binary, ICD-10 encoded history including hearing H91* and visual impairments H54*
	Given Corticoids	Binary, including all related medications intraop
