# Supplementary material for: Applying a transformer architecture to intraoperative temporal dynamics improves the prediction of postoperative delirium
Source: Commun Med (Lond). 2024 Nov 27;4:251. doi: 10.1038/s43856-024-00681-x (PMC11603037; doi:10.1038/s43856-024-00681-x)
Supplement: Supplementary file 9 — Supplementary Data 6 [file 43856_2024_681_MOESM9_ESM.xlsx]

## Sheet: Tabelle2
model	config	observation_window	sampling
TRAN_SEQ	{'gamma': 2.0, 'lr': 0.0001, 'l1_lambda': 0.0, 'batch_size': 32.0, 'n_mlp_nodes': 8.0, 'n_mlp_layers': 2.0, 'dropout_encoder': 0.2, 'dim_val': 64.0, 'n_encoder_layers': 1.0, 'n_heads': 1.0}	[T_begin,90] min	5
TRAN_SEQ	{'lr': 0.0001, 'l1_lambda': 0.0, 'batch_size': 32.0, 'n_mlp_nodes': 8.0, 'n_mlp_layers': 4.0, 'dropout_encoder': 0.0, 'dim_feedforward_encoder': 32.0, 'n_encoder_layers': 1.0, 'n_heads': 1.0, 'dim_val': 32.0}	[T_begin,90] min	3
TRAN_SEQ	{'gamma': 2.0, 'lr': 0.0001, 'l1_lambda': 0.0, 'batch_size': 32.0, 'n_mlp_nodes': 8.0, 'n_mlp_layers': 2.0, 'dropout_encoder': 0.2, 'dim_val': 64.0, 'n_encoder_layers': 1.0, 'n_heads': 1.0}	[T_begin,60] min	5
TRAN_SEQ	{'gamma': 2.0, 'lr': 0.0001, 'l1_lambda': 0.0, 'batch_size': 32.0, 'n_mlp_nodes': 6.0, 'n_mlp_layers': 4.0, 'dropout_encoder': 0.2, 'dim_val': 32.0, 'n_encoder_layers': 1.0, 'n_heads': 1.0}	[T_begin,60] min	3
MLP_LSTM_SEQTAB	{'gamma': 1.5, 'lr': 0.0001, 'l1_lambda': 0.0, 'batch_size': 32.0, 'lstm_n_hidden': 10.0, 'lstm_n_layer': 3.0, 'lstm_drop_out': 0.1, 'mlp_n_hidden': 12.0, 'mlp_n_layer': 3.0}	[T_begin,30] min	5
MLP_TRAN_SEQTAB	{'gamma': 1.5, 'lr': 0.0001, 'l1_lambda': 0.0, 'batch_size': 64.0, 'transf_n_mlp_nodes': 6.0, 'transf_n_mlp_layers': 4.0, 'transf_dropout_encoder': 0.1, 'transf_dim_val': 128.0, 'transf_n_encoder_layers': 2.0, 'transf_n_heads': 1.0, 'mlp_n_hidden': 10.0, 'mlp_n_layer': 2.0}	[T_begin,30] min	5
LSTM_SEQ	{'gamma': 1.0, 'lr': 0.0001, 'batch_size': 32.0, 'n_hidden': 12.0, 'n_layer': 1.0, 'drop_out': 0.2, 'l1_lambda': 0.0}	[T_begin,30] min	5
MLP_TAB_F	{'gamma': 2.0, 'lr': 0.0001, 'batch_size': 64.0, 'n_hidden': 8.0, 'n_layer': 4.0, 'l1_lambda': 0.0}	[T_begin,30] min	5
MLP_TAB_P	{'gamma': 2.0, 'lr': 0.0001, 'batch_size': 64.0, 'n_hidden': 8.0, 'n_layer': 4.0, 'l1_lambda': 0.0}	[T_begin,30] min	5
MLP_TAB_T	{'gamma': 2.0, 'lr': 0.0001, 'batch_size': 64.0, 'n_hidden': 8.0, 'n_layer': 4.0, 'l1_lambda': 0.0}	[T_begin,30] min	5
TRAN_SEQ	{'gamma': 2.0, 'lr': 0.0001, 'l1_lambda': 0.0, 'batch_size': 32.0, 'n_mlp_nodes': 8.0, 'n_mlp_layers': 2.0, 'dropout_encoder': 0.2, 'dim_val': 64.0, 'n_encoder_layers': 1.0, 'n_heads': 1.0}	[T_begin,30] min	5
MLP_LSTM_SEQTAB	{'gamma': 1.5, 'lr': 0.0001, 'l1_lambda': 0.0, 'batch_size': 32.0, 'lstm_n_hidden': 10.0, 'lstm_n_layer': 3.0, 'lstm_drop_out': 0.1, 'mlp_n_hidden': 12.0, 'mlp_n_layer': 3.0}	[T_begin,30] min	3
MLP_TRAN_SEQTAB	{'gamma': 1.5, 'lr': 0.0001, 'l1_lambda': 0.0, 'batch_size': 64.0, 'transf_n_mlp_nodes': 6.0, 'transf_n_mlp_layers': 4.0, 'transf_dropout_encoder': 0.1, 'transf_dim_val': 128.0, 'transf_n_encoder_layers': 2.0, 'transf_n_heads': 1.0, 'mlp_n_hidden': 10.0, 'mlp_n_layer': 2.0}	[T_begin,30] min	3
LSTM_SEQ	{'gamma': 1.0, 'lr': 0.0001, 'batch_size': 64.0, 'n_hidden': 12.0, 'n_layer': 3.0, 'drop_out': 0.1, 'l1_lambda': 0.0}	[T_begin,30] min	3
MLP_TAB_F	{'gamma': 2.0, 'lr': 0.0001, 'batch_size': 64.0, 'n_hidden': 8.0, 'n_layer': 4.0, 'l1_lambda': 0.0}	[T_begin,30] min	3
MLP_TAB_P	{'gamma': 2.0, 'lr': 0.0001, 'batch_size': 64.0, 'n_hidden': 6.0, 'n_layer': 4.0, 'l1_lambda': 0.0}	[T_begin,30] min	3
MLP_TAB_T	{'gamma': 2.0, 'lr': 0.0001, 'batch_size': 64.0, 'n_hidden': 6.0, 'n_layer': 4.0, 'l1_lambda': 0.0}	[T_begin,30] min	3
TRAN_SEQ	{'lr': 0.0001, 'l1_lambda': 0.0, 'batch_size': 32.0, 'n_mlp_nodes': 6.0, 'n_mlp_layers': 2.0, 'dropout_encoder': 0.1, 'dim_feedforward_encoder': 32.0, 'n_encoder_layers': 1.0, 'n_heads': 1.0, 'dim_val': 32.0}	[T_begin,30] min	3
TRAN_SEQ	{'gamma': 2.0, 'lr': 0.0001, 'l1_lambda': 0.0, 'batch_size': 32.0, 'n_mlp_nodes': 8.0, 'n_mlp_layers': 2.0, 'dropout_encoder': 0.2, 'dim_val': 64.0, 'n_encoder_layers': 1.0, 'n_heads': 1.0}	[-90,T_end] min	5
TRAN_SEQ	{'gamma': 2.0, 'lr': 0.0001, 'l1_lambda': 0.0, 'batch_size': 32.0, 'n_mlp_nodes': 8.0, 'n_mlp_layers': 2.0, 'dropout_encoder': 0.2, 'dim_val': 64.0, 'n_encoder_layers': 1.0, 'n_heads': 1.0}	[-90,T_end] min	3
TRAN_SEQ	{'gamma': 2.0, 'lr': 0.0001, 'l1_lambda': 0.0, 'batch_size': 32.0, 'n_mlp_nodes': 8.0, 'n_mlp_layers': 2.0, 'dropout_encoder': 0.2, 'dim_val': 64.0, 'n_encoder_layers': 1.0, 'n_heads': 1.0}	[-60,T_end] min	5
TRAN_SEQ	{'gamma': 2.0, 'lr': 0.0001, 'l1_lambda': 0.0, 'batch_size': 32.0, 'n_mlp_nodes': 8.0, 'n_mlp_layers': 2.0, 'dropout_encoder': 0.2, 'dim_val': 64.0, 'n_encoder_layers': 1.0, 'n_heads': 1.0}	[-60,T_end] min	3
TRAN_SEQ	{'gamma': 2.0, 'lr': 0.0001, 'l1_lambda': 0.0, 'batch_size': 32.0, 'n_mlp_nodes': 8.0, 'n_mlp_layers': 2.0, 'dropout_encoder': 0.2, 'dim_val': 64.0, 'n_encoder_layers': 1.0, 'n_heads': 1.0}	[-30,T_end] min	3
TRAN_SEQ	{'lr': 0.0001, 'l1_lambda': 0.0, 'batch_size': 32.0, 'n_mlp_nodes': 6.0, 'n_mlp_layers': 2.0, 'dropout_encoder': 0.1, 'dim_val': 128.0, 'n_encoder_layers': 1.0, 'n_heads': 2.0}	[-30,T_end] min	3
