# Supplementary material for: Applying a transformer architecture to intraoperative temporal dynamics improves the prediction of postoperative delirium
Source: Commun Med (Lond). 2024 Nov 27;4:251. doi: 10.1038/s43856-024-00681-x (PMC11603037; doi:10.1038/s43856-024-00681-x)
Supplement: Supplementary file 10 — Supplementary Data 7 [file 43856_2024_681_MOESM10_ESM.xlsx]

## Sheet: Tabelle1
Section	Item		Checklist Item	Heading / Section
/Topic
Title and abstract
Title	1 / D;V	Identify the study as developing and/or validating a multivariable prediction model, the target population, and the outcome to be predicted.		Title/ Abstract
Abstract	2 / D;V	Provide a summary of objectives, study design, setting, participants, sample size, predictors, outcome, statistical analysis, results, and conclusions.		Abstract
Introduction
Background and objectives	3a / D;V	Explain the medical context (including whether diagnostic or prognostic) and rationale for developing or validating the multivariable prediction model, including references to existing models.		Introduction
	3b / D;V	Specify the objectives, including whether the study describes the development or validation of the model or both.		Introduction
Methods
Source of data	4a / D;V	Describe the study design or source of data (e.g., randomized trial, cohort, or registry data), separately for the development and validation data sets, if applicable.		Methods/ Supplementary 2
	4b / D;V	Specify the key study dates, including start of accrual; end of accrual; and, if applicable, end of follow-up.		Study Cohort and Target Variable Definition
Participants	5a / D;V	Specify key elements of the study setting (e.g., primary care, secondary care, general population) including number and location of centres.		Data Extraction and Preprocessing / Fature Selection
	5b / D;V	Describe eligibility criteria for participants.		Study Cohort and Target Variable Definition
	5c / D;V	Give details of treatments received, if relevant.		Supplementary 2
Outcome	6a / D;V	Clearly define the outcome that is predicted by the prediction model, including how and when assessed.		Study Cohort and Target Variable Definition / Perioperative Time
	6b / D;V	Report any actions to blind assessment of the outcome to be predicted.		Training, Tuning, and Validation
Predictors	7a / D;V	Clearly define all predictors used in developing or validating the multivariable prediction model, including how and when they were measured.		Feature Selection
				Supplementary 2
	7b / D;V	Report any actions to blind assessment of predictors for the outcome and other predictors.		N/A
Sample size	8 / D;V	Explain how the study size was arrived at.		Study Cohort and Target Variable Definition
Missing data	9 / D;V	Describe how missing data were handled (e.g., complete-case analysis, single imputation, multiple imputation) with details of any imputation method.		Data Preprocessing
Statistical analysis methods	10a / D	Describe how predictors were handled in the analyses.		Data Preprocessing / Model Architechture
	10b / D	Specify type of model, all model-building procedures (including any predictor selection), and method for internal validation.		Model Architechture / Training, Tuning, and Validation
	10c / V	For validation, describe how the predictions were calculated.		Results
	10d / D;V	Specify all measures used to assess model performance and, if relevant, to compare multiple models.		Results
	10e / V	Describe any model updating (e.g., recalibration) arising from the validation, if done.		Supplementary 2
Risk groups	11 / D;V	Provide details on how risk groups were created, if done.		N/A
Development vs. validation	12 / V	For validation, identify any differences from the development data in setting, eligibility criteria, outcome, and predictors.		Supplementary 2
Results
Participants	13a / D;V	Describe the flow of participants through the study, including the number of participants with and without the outcome and, if applicable, a summary of the follow-up time. A diagram may be helpful.		Study Cohort and Target Variable Definition
	13b / D;V	Describe the characteristics of the participants (basic demographics, clinical features, available predictors), including the number of participants with missing data for predictors and outcome.		Results / Supplementary 2
	13c / V	For validation, show a comparison with the development data of the distribution of important variables (demographics, predictors and outcome).		Results / Supplementary 2
Model development	14a / D	Specify the number of participants and outcome events in each analysis.		Results
	14b / D	If done, report the unadjusted association between each candidate predictor and outcome.		Univariate Testing
Model specification	15a / D	Present the full prediction model to allow predictions for individuals (i.e., all regression coefficients, and model intercept or baseline survival at a given time point).		Supplementary 2/ GitHub
	15b / D	Explain how to the use the prediction model.		GitHub
Model performance	16 / D;V	Report performance measures (with CIs) for the prediction model.		Model Performance
Model-updating	17 / V	If done, report the results from any model updating (i.e., model specification, model performance).		Supplementary 1
Discussion
Limitations	18 / D;V	Discuss any limitations of the study (such as nonrepresentative sample, few events per predictor, missing data).		Discussion
Interpretation	19a / V	For validation, discuss the results with reference to performance in the development data, and any other validation data.		Supplementary 1
	19b / D;V	Give an overall interpretation of the results, considering objectives, limitations, results from similar studies, and other relevant evidence.		Scenario Analysis / Discussion
Implications	20 / D;V	Discuss the potential clinical use of the model and implications for future research.		Scenario Analysis / Discussion / Conslusion
Other information
Supplementary information	21 / D;V	Provide information about the availability of supplementary resources, such as study protocol, Web calculator, and data sets.		Code and Data Availability
Funding	22 / D;V	Give the source of funding and the role of the funders for the present study.		Funding Source
