# Supplementary material for: Applying a transformer architecture to intraoperative temporal dynamics improves the prediction of postoperative delirium
Source: Commun Med (Lond). 2024 Nov 27;4:251. doi: 10.1038/s43856-024-00681-x (PMC11603037; doi:10.1038/s43856-024-00681-x)
Supplement: Supplementary file 11 — Supplementary Data 8 [file 43856_2024_681_MOESM11_ESM.xlsx]

## Sheet: Tabelle1
	feature	corr_coef	abs_corr_coef	p-value	metric	window	alpha_corr
	ibp_sys	0.12674	0.12674	3.3571e-11	mean	[-30, T_end]	0.000215495
	ibp_sys	0.102064	0.102064	2.38147e-13	mean	[T_begin, T_end]	0.000215495
	ibp_map	0.0968483	0.0968483	4.368e-07	mean	[-30, T_end]	0.000215495
	ibp_map_miss_ind	-0.0855924	0.0855924	2.27703e-79	mean	[T_begin, T_end]	0.000215495
	ibp_dia_miss_ind	-0.0853468	0.0853468	6.3527e-79	mean	[T_begin, T_end]	0.000215495
	ibp_sys_miss_ind	-0.0852972	0.0852972	7.81347e-79	mean	[T_begin, T_end]	0.000215495
	ibp_map_miss_ind	-0.0848461	0.0848461	1.80856e-76	mean	[60, 90]	0.000215495
	ibp_sys_miss_ind	-0.0846222	0.0846222	4.48536e-76	mean	[60, 90]	0.000215495
	ibp_dia_miss_ind	-0.0846222	0.0846222	4.48536e-76	mean	[60, 90]	0.000215495
	ibp_map_miss_ind	-0.0844077	0.0844077	3.16076e-77	mean	[30, 60]	0.000215495
	ibp_dia_miss_ind	-0.0842753	0.0842753	5.45626e-77	mean	[30, 60]	0.000215495
	ibp_sys_miss_ind	-0.0842209	0.0842209	6.82537e-77	mean	[30, 60]	0.000215495
	ibp_sys	0.079012	0.079012	3.41268e-08	mean	[60, 90]	0.000215495
	ibp_sys	0.0757258	0.0757258	2.88571e-07	mean	[30, 60]	0.000215495
	ibp_sys	0.071708	0.071708	4.68442e-05	mean	[-90, -60]	0.000215495
	ibp_map_miss_ind	-0.0667662	0.0667662	6.09089e-49	mean	[T_begin, 30]	0.000215495
	ibp_sys_miss_ind	-0.0664842	0.0664842	1.52451e-48	mean	[T_begin, 30]	0.000215495
	ibp_dia_miss_ind	-0.0664842	0.0664842	1.52451e-48	mean	[T_begin, 30]	0.000215495
	ibp_map	0.0637065	0.0637065	5.0996e-06	mean	[T_begin, T_end]	0.000215495
	nibp_sys_miss_ind	0.0635497	0.0635497	1.25732e-43	mean	[-90, -60]	0.000215495
	nibp_map_miss_ind	0.0632731	0.0632731	2.9096e-43	mean	[-90, -60]	0.000215495
	bp_map_total	0.060982	0.060982	2.31627e-40	mean	[T_begin, T_end]	0.000215495
	bp_map_total	0.059927	0.059927	1.14181e-38	mean	[30, 60]	0.000215495
	nibp_map	0.059155	0.059155	1.04407e-37	mean	[T_begin, T_end]	0.000215495
	bp_map_total_miss_ind	0.0566454	0.0566454	5.28305e-35	mean	[-90, -60]	0.000215495
	nibp_map	0.0529998	0.0529998	6.52435e-29	mean	[30, 60]	0.000215495
	nibp_dia_miss_ind	0.0522108	0.0522108	1.42503e-30	mean	[-30, T_end]	0.000215495
	nibp_dia_miss_ind	0.0518753	0.0518753	3.35994e-30	mean	[-60, -30]	0.000215495
	bp_map_total	0.0511573	0.0511573	2.68077e-25	mean	[-30, T_end]	0.000215495
	nibp_dia_miss_ind	0.0511415	0.0511415	2.12382e-29	mean	[T_begin, T_end]	0.000215495
	nibp_dia_miss_ind	0.0504	0.0504	4.73257e-28	mean	[-90, -60]	0.000215495
	nibp_sys_miss_ind	0.0498636	0.0498636	5.00582e-28	mean	[-60, -30]	0.000215495
	nibp_map_miss_ind	0.0497285	0.0497285	6.95507e-28	mean	[-60, -30]	0.000215495
	nibp_sys	0.0492344	0.0492344	1.24338e-26	mean	[T_begin, T_end]	0.000215495
	bp_map_total	0.0490334	0.0490334	1.26727e-26	mean	[T_begin, 30]	0.000215495
	nibp_map	0.0482231	0.0482231	1.38847e-25	mean	[T_begin, 30]	0.000215495
	nibp_sys_miss_ind	0.0474369	0.0474369	1.60787e-25	mean	[-30, T_end]	0.000215495
	nibp_map_miss_ind	0.0472945	0.0472945	2.23685e-25	mean	[-30, T_end]	0.000215495
	nibp_map_miss_ind	0.046324	0.046324	2.06673e-24	mean	[T_begin, T_end]	0.000215495
	nibp_sys_miss_ind	0.0461849	0.0461849	2.83197e-24	mean	[T_begin, T_end]	0.000215495
	bp_map_total	0.0460851	0.0460851	4.772e-21	mean	[60, 90]	0.000215495
	nibp_map	0.0444136	0.0444136	2.24461e-18	mean	[-30, T_end]	0.000215495
	ibp_map_miss_ind	-0.0439491	0.0439491	1.03069e-21	mean	[-90, -60]	0.000215495
	ibp_dia_miss_ind	-0.0437301	0.0437301	1.63414e-21	mean	[-90, -60]	0.000215495
	ibp_sys_miss_ind	-0.0436982	0.0436982	1.74726e-21	mean	[-90, -60]	0.000215495
	nibp_sys	0.0427234	0.0427234	2.29396e-19	mean	[30, 60]	0.000215495
	ibp_map_miss_ind	-0.0422248	0.0422248	1.50582e-20	mean	[-60, -30]	0.000215495
	ibp_dia_miss_ind	-0.0420458	0.0420458	2.1794e-20	mean	[-60, -30]	0.000215495
	ibp_sys_miss_ind	-0.0420151	0.0420151	2.32155e-20	mean	[-60, -30]	0.000215495
	bp_map_total_miss_ind	0.0407362	0.0407362	3.1106e-19	mean	[-60, -30]	0.000215495
	nibp_sys	0.0399699	0.0399699	4.33272e-18	mean	[T_begin, 30]	0.000215495
	nibp_map	0.0392324	0.0392324	2.92904e-14	mean	[60, 90]	0.000215495
	ibp_map_miss_ind	-0.0381837	0.0381837	4.3584e-17	mean	[-30, T_end]	0.000215495
	bp_map_total	0.0381376	0.0381376	1.58965e-15	mean	[-60, -30]	0.000215495
	ibp_sys_miss_ind	-0.0379909	0.0379909	6.25182e-17	mean	[-30, T_end]	0.000215495
	ibp_dia_miss_ind	-0.0379909	0.0379909	6.25182e-17	mean	[-30, T_end]	0.000215495
	bp_map_total_miss_ind	0.0372963	0.0372963	2.26017e-16	mean	[-30, T_end]	0.000215495
	bp_map_total_miss_ind	0.0362493	0.0362493	1.50127e-15	mean	[T_begin, T_end]	0.000215495
	nibp_map	0.0355564	0.0355564	6.83955e-13	mean	[-60, -30]	0.000215495
	bp_map_total	0.0320988	0.0320988	2.25009e-11	mean	[-90, -60]	0.000215495
	nibp_dia_miss_ind	0.0319575	0.0319575	2.04066e-12	mean	[30, 60]	0.000215495
	nibp_dia	0.031392	0.031392	5.81842e-12	mean	[T_begin, T_end]	0.000215495
	nibp_dia	0.0312399	0.0312399	2.63737e-11	mean	[30, 60]	0.000215495
	nibp_sys	0.030984	0.030984	1.04718e-09	mean	[-30, T_end]	0.000215495
	nibp_map	0.0299985	0.0299985	1.53722e-09	mean	[-90, -60]	0.000215495
	nibp_dia	0.0296699	0.0296699	8.54731e-11	mean	[T_begin, 30]	0.000215495
	nibp_sys	0.0283907	0.0283907	3.73671e-08	mean	[60, 90]	0.000215495
	nibp_map_miss_ind	0.0254082	0.0254082	2.26951e-08	mean	[30, 60]	0.000215495
	nibp_sys_miss_ind	0.0248425	0.0248425	4.61352e-08	mean	[30, 60]	0.000215495
	nibp_dia	0.0246415	0.0246415	6.7907e-07	mean	[-30, T_end]	0.000215495
	nibp_sys	0.0229612	0.0229612	3.49461e-06	mean	[-60, -30]	0.000215495
	nibp_dia_miss_ind	0.0225286	0.0225286	9.30348e-07	mean	[60, 90]	0.000215495
	nibp_map_miss_ind	0.0206681	0.0206681	5.4384e-06	mean	[T_begin, 30]	0.000215495
	nibp_sys_miss_ind	0.0192336	0.0192336	2.32188e-05	mean	[T_begin, 30]	0.000215495
	nibp_dia_miss_ind	0.0186544	0.0186544	4.06042e-05	mean	[T_begin, 30]	0.000215495
	bp_map_total_miss_ind	-0.0181077	0.0181077	8.04809e-05	mean	[60, 90]	0.000215495
