# Supplementary material for: Applying a transformer architecture to intraoperative temporal dynamics improves the prediction of postoperative delirium
Source: Commun Med (Lond). 2024 Nov 27;4:251. doi: 10.1038/s43856-024-00681-x (PMC11603037; doi:10.1038/s43856-024-00681-x)
Supplement: Supplementary file 12 — Supplementary Data 9 [file 43856_2024_681_MOESM12_ESM.xlsx]

## Sheet: Tabelle1
Model	Observation Window [min.]	AUROC	AUPRC	Sensitivity	Specificity	Precision	F1-Score
TRAN_SEQ	[-30,T_end]	0.774 (0.773, 0.776)	0.296 (0.293, 0.298)	0.691 (0.684, 0.697)	0.744 (0.738, 0.75)	0.173 (0.171, 0.179)	0.285 (0.283, 0.29)
MLP_LSTM_SEQTAB	[T_begin,30]	0.743 (0.741, 0.744)	0.259 (0.256, 0.261)	0.618 (0.611, 0.626)	0.724 (0.717, 0.73)	0.141 (0.138, 0.145)	0.24 (0.237, 0.247)
MLP_TRAN_SEQTAB	[T_begin,30]	0.74 (0.738, 0.741)	0.254 (0.251, 0.256)	0.524 (0.52, 0.526)	0.803 (0.797, 0.809)	0.14 (0.138, 0.145)	0.238 (0.23, 0.241)
LSTM_SEQ	[T_begin,30]	0.749 (0.748, 0.751)	0.263 (0.26, 0.266)	0.554 (0.548, 0.557)	0.804 (0.802, 0.809)	0.141 (0.138, 0.149)	0.24 (0.232, 0.245)
MLP_TAB_F	[T_begin,30]	0.711 (0.709, 0.712)	0.205 (0.204, 0.207)	0.746 (0.738, 0.753)	0.55 (0.542, 0.555)	0.129 (0.122, 0.131)	0.222 (0.215, 0.229)
MLP_TAB_P	[T_begin,30]	0.717 (0.715, 0.718)	0.221 (0.219, 0.223)	0.644 (0.642, 0.648)	0.707 (0.701, 0.712)	0.126 (0.118, 0.13)	0.218 (0.214, 0.224)
MLP_TAB_T	[T_begin,30]	0.707 (0.705, 0.709)	0.209 (0.207, 0.211)	0.771 (0.768, 0.774)	0.558 (0.552, 0.562)	0.143 (0.136, 0.151)	0.242 (0.236, 0.247)
TRAN_SEQ	[T_begin,30]	0.774 (0.772, 0.787)	0.33 (0.328, 0.34)	0.711 (0.704, 0.718)	0.711 (0.709, 0.718)	0.161 (0.156, 0.169)	0.268 (0.266, 0.27)
TRAN_SEQ	[-60,T_end]	0.778 (0.776, 0.779)	0.296 (0.293, 0.299)	0.672 (0.669, 0.68)	0.753 (0.748, 0.758)	0.167 (0.163, 0.169)	0.277 (0.269, 0.284)
TRAN_SEQ	[-90,T_end]	0.768 (0.766, 0.77)	0.315 (0.312, 0.318)	0.759 (0.754, 0.764)	0.662 (0.658, 0.67)	0.183 (0.175, 0.188)	0.298 (0.292, 0.3)
TRAN_SEQ	[T_begin,60]	0.777 (0.776, 0.779)	0.315 (0.312, 0.318)	0.671 (0.663, 0.679)	0.747 (0.743, 0.751)	0.159 (0.152, 0.165)	0.266 (0.258, 0.272)
TRAN_SEQ	[T_begin,90]	0.77 (0.768, 0.771)	0.317 (0.314, 0.32)	0.622 (0.619, 0.629)	0.798 (0.796, 0.802)	0.172 (0.169, 0.179)	0.283 (0.276, 0.29)
